# Supplementary material for: Raman Spectroscopy of Cell-Free Cervicovaginal Lavage for HPV Lesion Diagnosis: A Pilot Study
Source: Int J Mol Sci. 2025 Nov 15;26(22):11064. doi: 10.3390/ijms262211064 (PMC12652234; doi:10.3390/ijms262211064)
Supplement: Supplementary file 1 [file ijms-26-11064-s001.zip]

Archive with 1 entries (1 files):
- ijms-3941964-supplementary.pdf
